# Supplementary material for: Identification and Characterization of Extracellular Vesicles and Its DNA Cargo Secreted During Murine Embryo Development
Source: Genes (Basel). 2020 Feb 17;11(2):203. doi: 10.3390/genes11020203 (PMC7074575; doi:10.3390/genes11020203)
Supplement: Supplementary file 1 [file genes-11-00203-s001.zip]

Archive with 13 entries (13 files):
- Figure S1.tif
- Figure S2.tif
- Figure S3.tif
- Table S1.pdf
- Table S10.pdf
- Table S2.pdf
- Table S3.pdf
- Table S4.pdf
- Table S5.pdf
- Table S6.pdf
- Table S7.pdf
- Table S8.pdf
- Table S9.pdf
